# Supplementary material for: Sequential effects in preference decision: Prior preference assimilates current preference
Source: PLoS One. 2017 Aug 17;12(8):e0182442. doi: 10.1371/journal.pone.0182442 (PMC5560581; doi:10.1371/journal.pone.0182442)
Supplement: S1 File — (ZIP) [file pone.0182442.s001.zip]

Archive with 192 entries (192 files):
- Experiment 1/experiment-1-1.edat2
- Experiment 1/experiment-1-1.txt
- Experiment 1/experiment-10-1.edat2
- Experiment 1/experiment-10-1.txt
- Experiment 1/experiment-11-1.edat2
- Experiment 1/experiment-11-1.txt
- Experiment 1/experiment-12-1.edat2
- Experiment 1/experiment-12-1.txt
- Experiment 1/experiment-13-1.edat2
- Experiment 1/experiment-13-1.txt
- Experiment 1/experiment-14-1.edat2
- Experiment 1/experiment-14-1.txt
- Experiment 1/experiment-15-1.edat2
- Experiment 1/experiment-15-1.txt
- Experiment 1/experiment-16-1.edat2
- Experiment 1/experiment-16-1.txt
- Experiment 1/experiment-2-1.edat2
- Experiment 1/experiment-2-1.txt
- Experiment 1/experiment-3-1.edat2
- Experiment 1/experiment-3-1.txt
- Experiment 1/experiment-4-1.edat2
- Experiment 1/experiment-4-1.txt
- Experiment 1/experiment-5-1.edat2
- Experiment 1/experiment-5-1.txt
- Experiment 1/experiment-6-1.edat2
- Experiment 1/experiment-6-1.txt
- Experiment 1/experiment-7-1.edat2
- Experiment 1/experiment-7-1.txt
- Experiment 1/experiment-8-1.edat2
- Experiment 1/experiment-8-1.txt
- Experiment 1/experiment-9-1.edat2
- Experiment 1/experiment-9-1.txt
- Experiment 2/face_experiment-1-1.edat2
- Experiment 2/face_experiment-1-1.txt
- Experiment 2/face_experiment-10-1.edat2
- Experiment 2/face_experiment-10-1.txt
- Experiment 2/face_experiment-11-1.edat2
- Experiment 2/face_experiment-11-1.txt
- Experiment 2/face_experiment-12-1.edat2
- Experiment 2/face_experiment-12-1.txt
- Experiment 2/face_experiment-13-1.edat2
- Experiment 2/face_experiment-13-1.txt
- Experiment 2/face_experiment-14-1.edat2
- Experiment 2/face_experiment-14-1.txt
- Experiment 2/face_experiment-15-1.edat2
- Experiment 2/face_experiment-15-1.txt
- Experiment 2/face_experiment-16-1.edat2
- Experiment 2/face_experiment-16-1.txt
- Experiment 2/face_experiment-2-1.edat2
- Experiment 2/face_experiment-2-1.txt
- Experiment 2/face_experiment-3-1.edat2
- Experiment 2/face_experiment-3-1.txt
- Experiment 2/face_experiment-4-1.edat2
- Experiment 2/face_experiment-4-1.txt
- Experiment 2/face_experiment-5-1.edat2
- Experiment 2/face_experiment-5-1.txt
- Experiment 2/face_experiment-6-1.edat2
- Experiment 2/face_experiment-6-1.txt
- Experiment 2/face_experiment-7-1.edat2
- Experiment 2/face_experiment-7-1.txt
- Experiment 2/face_experiment-8-1.edat2
- Experiment 2/face_experiment-8-1.txt
- Experiment 2/face_experiment-9-1.edat2
- Experiment 2/face_experiment-9-1.txt
- Experiment 3/picture_experiment_binary_NLPR-1-1.edat2
- Experiment 3/picture_experiment_binary_NLPR-1-1.txt
- Experiment 3/picture_experiment_binary_NLPR-2-1.edat2
- Experiment 3/picture_experiment_binary_NLPR-2-1.txt
- Experiment 3/picture_experiment_binary_NLPR-3-1.edat2
- Experiment 3/picture_experiment_binary_NLPR-3-1.txt
- Experiment 3/picture_experiment_binary_NLPR-4-1.edat2
- Experiment 3/picture_experiment_binary_NLPR-4-1.txt
- Experiment 3/picture_experiment_binary_NLPR-5-1.edat2
- Experiment 3/picture_experiment_binary_NLPR-5-1.txt
- Experiment 3/picture_experiment_binary_NLPR-6-1.edat2
- Experiment 3/picture_experiment_binary_NLPR-6-1.txt
- Experiment 3/picture_experiment_binary_NLPR-7-1.edat2
- Experiment 3/picture_experiment_binary_NLPR-7-1.txt
- Experiment 3/picture_experiment_binary_NLPR-8-1.edat2
- Experiment 3/picture_experiment_binary_NLPR-8-1.txt
- Experiment 3/picture_experiment_binary_PLNR-10-1.edat2
- Experiment 3/picture_experiment_binary_PLNR-10-1.txt
- Experiment 3/picture_experiment_binary_PLNR-11-1.edat2
- Experiment 3/picture_experiment_binary_PLNR-11-1.txt
- Experiment 3/picture_experiment_binary_PLNR-12-1.edat2
- Experiment 3/picture_experiment_binary_PLNR-12-1.txt
- Experiment 3/picture_experiment_binary_PLNR-13-1.edat2
- Experiment 3/picture_experiment_binary_PLNR-13-1.txt
- Experiment 3/picture_experiment_binary_PLNR-14-1.edat2
- Experiment 3/picture_experiment_binary_PLNR-14-1.txt
- Experiment 3/picture_experiment_binary_PLNR-15-1.edat2
- Experiment 3/picture_experiment_binary_PLNR-15-1.txt
- Experiment 3/picture_experiment_binary_PLNR-16-1.edat2
- Experiment 3/picture_experiment_binary_PLNR-16-1.txt
- Experiment 3/picture_experiment_binary_PLNR-9-1.edat2
- Experiment 3/picture_experiment_binary_PLNR-9-1.txt
- Experiment 4/Experiment4-1-1.edat2
- Experiment 4/Experiment4-1-1.txt
- Experiment 4/Experiment4-10-1.edat2
- Experiment 4/Experiment4-10-1.txt
- Experiment 4/Experiment4-11-1.edat2
- Experiment 4/Experiment4-11-1.txt
- Experiment 4/Experiment4-12-1.edat2
- Experiment 4/Experiment4-12-1.txt
- Experiment 4/Experiment4-13-1.edat2
- Experiment 4/Experiment4-13-1.txt
- Experiment 4/Experiment4-14-1.edat2
- Experiment 4/Experiment4-14-1.txt
- Experiment 4/Experiment4-15-1.edat2
- Experiment 4/Experiment4-15-1.txt
- Experiment 4/Experiment4-16-1.edat2
- Experiment 4/Experiment4-16-1.txt
- Experiment 4/Experiment4-17-1.edat2
- Experiment 4/Experiment4-17-1.txt
- Experiment 4/Experiment4-18-1.edat2
- Experiment 4/Experiment4-18-1.txt
- Experiment 4/Experiment4-19-1.edat2
- Experiment 4/Experiment4-19-1.txt
- Experiment 4/Experiment4-2-1.edat2
- Experiment 4/Experiment4-2-1.txt
- Experiment 4/Experiment4-20-1.edat2
- Experiment 4/Experiment4-20-1.txt
- Experiment 4/Experiment4-21-1.edat2
- Experiment 4/Experiment4-21-1.txt
- Experiment 4/Experiment4-22-1.edat2
- Experiment 4/Experiment4-22-1.txt
- Experiment 4/Experiment4-23-1.edat2
- Experiment 4/Experiment4-23-1.txt
- Experiment 4/Experiment4-24-1.edat2
- Experiment 4/Experiment4-24-1.txt
- Experiment 4/Experiment4-3-1.edat2
- Experiment 4/Experiment4-3-1.txt
- Experiment 4/Experiment4-4-1.edat2
- Experiment 4/Experiment4-4-1.txt
- Experiment 4/Experiment4-5-1.edat2
- Experiment 4/Experiment4-5-1.txt
- Experiment 4/Experiment4-6-1.edat2
- Experiment 4/Experiment4-6-1.txt
- Experiment 4/Experiment4-7-1.edat2
- Experiment 4/Experiment4-7-1.txt
- Experiment 4/Experiment4-8-1.edat2
- Experiment 4/Experiment4-8-1.txt
- Experiment 4/Experiment4-9-1.edat2
- Experiment 4/Experiment4-9-1.txt
- Preliminary rating/Face/pretest-1-1.edat2
- Preliminary rating/Face/pretest-1-1.txt
- Preliminary rating/Face/pretest-10-1.edat2
- Preliminary rating/Face/pretest-10-1.txt
- Preliminary rating/Face/pretest-11-1.edat2
- Preliminary rating/Face/pretest-11-1.txt
- Preliminary rating/Face/pretest-12-1.edat2
- Preliminary rating/Face/pretest-12-1.txt
- Preliminary rating/Face/pretest-2-1.edat2
- Preliminary rating/Face/pretest-2-1.txt
- Preliminary rating/Face/pretest-3-1.edat2
- Preliminary rating/Face/pretest-3-1.txt
- Preliminary rating/Face/pretest-4-1.edat2
- Preliminary rating/Face/pretest-4-1.txt
- Preliminary rating/Face/pretest-5-1.edat2
- Preliminary rating/Face/pretest-5-1.txt
- Preliminary rating/Face/pretest-6-1.edat2
- Preliminary rating/Face/pretest-6-1.txt
- Preliminary rating/Face/pretest-7-1.edat2
- Preliminary rating/Face/pretest-7-1.txt
- Preliminary rating/Face/pretest-8-1.edat2
- Preliminary rating/Face/pretest-8-1.txt
- Preliminary rating/Face/pretest-9-1.edat2
- Preliminary rating/Face/pretest-9-1.txt
- Preliminary rating/Picture/pretest-1-1.edat2
- Preliminary rating/Picture/pretest-1-1.txt
- Preliminary rating/Picture/pretest-10-1.edat2
- Preliminary rating/Picture/pretest-10-1.txt
- Preliminary rating/Picture/pretest-11-1.edat2
- Preliminary rating/Picture/pretest-11-1.txt
- Preliminary rating/Picture/pretest-12-1.edat2
- Preliminary rating/Picture/pretest-12-1.txt
- Preliminary rating/Picture/pretest-2-1.edat2
- Preliminary rating/Picture/pretest-2-1.txt
- Preliminary rating/Picture/pretest-3-1.edat2
- Preliminary rating/Picture/pretest-3-1.txt
- Preliminary rating/Picture/pretest-4-1.edat2
- Preliminary rating/Picture/pretest-4-1.txt
- Preliminary rating/Picture/pretest-5-1.edat2
- Preliminary rating/Picture/pretest-5-1.txt
- Preliminary rating/Picture/pretest-6-1.edat2
- Preliminary rating/Picture/pretest-6-1.txt
- Preliminary rating/Picture/pretest-7-1.edat2
- Preliminary rating/Picture/pretest-7-1.txt
- Preliminary rating/Picture/pretest-8-1.edat2
- Preliminary rating/Picture/pretest-8-1.txt
- Preliminary rating/Picture/pretest-9-1.edat2
- Preliminary rating/Picture/pretest-9-1.txt
